# Supplementary material for: Validation of whole-blood transcriptome signature during microdose recombinant human erythropoietin (rHuEpo) administration
Source: BMC Genomics. 2017 Nov 14;18(Suppl 8):817. doi: 10.1186/s12864-017-4191-7 (PMC5688496; doi:10.1186/s12864-017-4191-7)
Supplement: Supplementary file 6 — Genes differentially expressed immediately following the repeated sprint tests vs. baseline prior to and after the rHuEpo/placebo injection in the MDS, respectively. (XLS 21 kb) [file 12864_2017_4191_MOESM6_ESM.xls]

## Sheet: Sheet1
7 genes differentially expressed immediately following the repeated sprint tests vs. baseline prior to the rHuEpo injection in the MDS.
	log2FC	FC	Uncorrected P val.	FDR
BPGM	-1.78939	-3.45668	0.0104269	0.0463502
CD247	0.651452	1.57075	3.5e-11	1.22e-09
FECH	-0.778526	-1.71538	0.0115901	0.0463502
SNCA	-0.626611	-1.54393	0.0139776	0.0489215
STRADB	-1.44902	-2.73023	0.0104612	0.0463502
TRIM58	-1.38726	-2.61582	0.0106438	0.0463502
YOD1	-1.03457	-2.04851	0.00185639	0.0216579
2 genes differentially expressed immediately following the repeated sprint tests vs. baseline after the rHuEpo injection in the MDS.
	log2FC	FC	Uncorrected P val.	FDR
CD247	0.590168	1.50542	8.67253e-10	3.03539e-08
LOC100130562	-0.829974	-1.77765	0.00256275	0.0227559
1 genes differentially expressed immediately following the repeated sprint tests vs. baseline prior to the placebo injection in the MDS.
	log2FC	FC	Uncorrected P val.	FDR
CD247	0.654572	1.57415	2.42119e-08	8.47417e-07
16 genes differentially expressed immediately following the repeated sprint tests vs. baseline after the placebo injection in the MDS.
	log2FC	FC	Uncorrected P val.	FDR
ADIPOR1	-3.53994	-11.6313	0.00132643	0.00928499
BCL2L1	-0.750229	-1.68206	0.00809143	0.01888
BPGM	-2.8908	-7.41684	0.00180612	0.0105357
CA1	-0.973578	-1.9637	0.0259634	0.0478274
CD247	0.727277	1.65551	2.1655e-09	7.57924e-08
DCAF12	-1.40225	-2.64313	0.00343409	0.0150241
FAM46C	-4.75652	-27.0306	0.00033954	0.0039613
FBXO7	-5.16482	-35.8728	0.00119696	0.00928499
FECH	-1.07697	-2.10959	0.00388351	0.0151025
OSBP2	-0.597872	-1.51348	0.0241858	0.047028
SNCA	-0.7474	-1.67876	0.00612052	0.0173401
STRADB	-1.98999	-3.97234	0.00267425	0.0133713
TRIM58	-1.79101	-3.46057	0.00534499	0.0170068
UBXN6	-1.67191	-3.18636	0.0077821	0.01888
YBX3	-2.02625	-4.07344	0.00644061	0.0173401
YOD1	-1.32111	-2.49857	8.36566e-05	0.00146399
