# Supplementary material for: Validation of whole-blood transcriptome signature during microdose recombinant human erythropoietin (rHuEpo) administration
Source: BMC Genomics. 2017 Nov 14;18(Suppl 8):817. doi: 10.1186/s12864-017-4191-7 (PMC5688496; doi:10.1186/s12864-017-4191-7)
Supplement: Supplementary file 7 — Summary of gene expression changes over time in response to altitude exposure in the 12 ATS elite runners for the 41 transcripts. (XLS 37 kb) [file 12864_2017_4191_MOESM7_ESM.xls]

## Sheet: Sheet1
	Log2					FC					Uncorrected P val.					FDR					F	F-test Uncorrected P val.	F-test FDR
Gene	During	Post 48h	Post 1 week	Post 2 week	Post 4 week	During	Post 48h	Post 1 week	Post 2 week	Post 4 week	During	Post 48h	Post 1 week	Post 2 week	Post 4 week	During	Post 48h	Post 1 week	Post 2 week	Post 4 week
CSDA	0.503746	0.0224473	-0.493088	-0.266904	0.161323	1.41789	1.01568	-1.40745	-1.20322	1.11831	0.0130675	0.910287	0.0150464	0.206873	0.40863	0.0641209	0.990752	0.0590462	0.639425	0.957124	5.67558	0.00014889	0.00160181
DCAF12	0.471441	-0.0077524	-0.488891	-0.27702	0.131566	1.38649	-1.00539	-1.40337	-1.21169	1.09548	0.012434	0.966587	0.00963885	0.158986	0.468009	0.0641209	0.990752	0.0590462	0.639425	0.957124	6.09177	7.41212e-05	0.00160181
ALAS2	0.48481	0.0375859	-0.616282	-0.287711	0.110887	1.3994	1.02639	-1.53292	-1.2207	1.07989	0.0277637	0.862564	0.00555109	0.211804	0.6018	0.0641209	0.990752	0.0590462	0.639425	0.957124	5.64688	0.000156274	0.00160181
BPGM	0.501721	-0.0405336	-0.404747	-0.29507	0.0900318	1.4159	-1.02849	-1.32386	-1.22694	1.06439	0.00650379	0.822128	0.0269565	0.123955	0.609886	0.0641209	0.990752	0.0734714	0.639425	0.957124	5.88571	0.000104588	0.00160181
ADIPOR1	0.358099	0.0102831	-0.414076	-0.217594	0.0711279	1.28174	1.00715	-1.33245	-1.16279	1.05054	0.0261584	0.948315	0.0104989	0.196377	0.646834	0.0641209	0.990752	0.0590462	0.639425	0.957124	5.218	0.000323508	0.00192285
BCL2L1	0.485342	-0.049975	-0.550954	-0.220247	0.122825	1.39992	-1.03525	-1.46505	-1.16493	1.08886	0.021838	0.810428	0.00955213	0.318325	0.547015	0.0641209	0.990752	0.0590462	0.64309	0.957124	5.27385	0.000294127	0.00192285
STRADB	0.508	-0.0266566	-0.454023	-0.259766	0.115782	1.42208	-1.01865	-1.36985	-1.19728	1.08356	0.0121951	0.893368	0.0245436	0.21834	0.552044	0.0641209	0.990752	0.0718777	0.639425	0.957124	5.2094	0.000328292	0.00192285
RBM38	0.42601	-0.0456843	-0.503313	-0.226387	0.105734	1.34351	-1.03217	-1.41746	-1.1699	1.07604	0.0297146	0.813091	0.0106399	0.269055	0.576098	0.0641209	0.990752	0.0590462	0.64309	0.957124	5.00977	0.000461912	0.00212552
SLC4A1	0.525709	-0.0345426	-0.701749	-0.290258	0.168213	1.43964	-1.02423	-1.62648	-1.22286	1.12367	0.0459318	0.894403	0.00828371	0.292634	0.509206	0.0896764	0.990752	0.0590462	0.64309	0.957124	4.88705	0.000570262	0.00212552
YOD1	0.58026	0.0496484	-0.33808	-0.183156	0.172845	1.49512	1.03501	-1.26407	-1.13536	1.12728	0.00417253	0.801614	0.0897996	0.381259	0.37217	0.0641209	0.990752	0.153408	0.64309	0.957124	4.89375	0.000563733	0.00212552
SNCA	0.69083	0.0174109	-0.375674	-0.345583	0.186644	1.61421	1.01214	-1.29745	-1.27066	1.13811	0.00534286	0.942699	0.123596	0.179203	0.431642	0.0641209	0.990752	0.189663	0.639425	0.957124	4.88798	0.000569353	0.00212552
TRIM58	0.496006	-0.0403857	-0.515698	-0.186428	0.130421	1.4103	-1.02839	-1.42969	-1.13794	1.09461	0.0218698	0.849588	0.0172818	0.408187	0.531627	0.0641209	0.990752	0.0590462	0.64309	0.957124	4.76104	0.000708464	0.00218428
FAM46C	0.298481	0.0161696	-0.348338	-0.216127	0.0444655	1.22985	1.01127	-1.27309	-1.16161	1.0313	0.0368807	0.908795	0.0153317	0.149724	0.747436	0.0756054	0.990752	0.0590462	0.639425	0.957124	4.77561	0.000690884	0.00218428
GUK1	0.29765	-0.0780454	-0.566507	-0.34919	-0.0427741	1.22914	-1.05559	-1.48093	-1.27385	-1.03009	0.118907	0.680573	0.00357208	0.0838378	0.817485	0.157264	0.990752	0.0590462	0.639425	0.957124	4.73123	0.00074585	0.00218428
TMOD1	0.588085	0.0754229	-0.555021	-0.271518	0.108058	1.50325	1.05367	-1.46919	-1.20708	1.07778	0.0220769	0.765559	0.0304638	0.310917	0.662342	0.0641209	0.990752	0.0734714	0.64309	0.957124	4.41852	0.00128164	0.00347713
FECH	0.496059	-0.0280861	-0.44719	-0.292651	0.0941405	1.41036	-1.01966	-1.36338	-1.22489	1.06743	0.0229469	0.895938	0.0397669	0.19922	0.654147	0.0641209	0.990752	0.0905801	0.639425	0.957124	4.38565	0.00135693	0.00347713
PITHD1	0.532019	-0.10495	-0.364103	-0.221308	0.249035	1.44595	-1.07546	-1.28708	-1.16579	1.18841	0.0182922	0.636157	0.10326	0.345963	0.252603	0.0641209	0.990752	0.169347	0.64309	0.957124	4.16195	0.00200314	0.0048311
GYPE	0.45621	-0.0349771	-0.441038	-0.429716	-0.0307606	1.37193	-1.02454	-1.35758	-1.34697	-1.02155	0.0492474	0.878771	0.0571092	0.0788283	0.890907	0.0917793	0.990752	0.111499	0.639425	0.957124	3.87737	0.00329422	0.0075035
SELENBP1	0.478379	-0.0914303	-0.716699	-0.318234	0.174851	1.39318	-1.06543	-1.64342	-1.2468	1.12885	0.105368	0.755138	0.0162617	0.305542	0.542311	0.148969	0.990752	0.0590462	0.64309	0.957124	3.77345	0.00395222	0.00852848
FBXO7	0.280911	-0.056206	-0.327405	-0.286855	0.0311411	1.21496	-1.03973	-1.25475	-1.21998	1.02182	0.081168	0.724817	0.04276	0.0916405	0.84189	0.123255	0.990752	0.0911473	0.639425	0.957124	3.66817	0.00475389	0.00974547
UBXN6	0.385199	-0.0263508	-0.423197	-0.302114	0.0126018	1.30604	-1.01843	-1.3409	-1.23295	1.00877	0.0667975	0.899203	0.0444621	0.171597	0.95061	0.110961	0.990752	0.0911473	0.639425	0.957124	3.45997	0.00685264	0.013379
LOC286444	-0.293324	0.0699509	0.22873	0.0615761	0.0188348	-1.22546	1.04968	1.1718	1.04361	1.01314	0.024041	0.585075	0.0767163	0.649043	0.880417	0.0641209	0.990752	0.141457	0.78267	0.957124	3.43084	0.00721255	0.0134416
LOC100130562	-0.271538	0.0455588	0.0989112	0.00860286	-0.0340574	-1.20709	1.03208	1.07096	1.00598	-1.02389	0.00660058	0.641383	0.313085	0.933606	0.721762	0.0641209	0.990752	0.427883	0.951747	0.957124	3.34172	0.00843567	0.0150375
GMPR	0.424196	-0.0301962	-0.562423	-0.241829	0.12572	1.34182	-1.02115	-1.47675	-1.18249	1.09105	0.100449	0.906158	0.0303987	0.372605	0.616032	0.147086	0.990752	0.0734714	0.64309	0.957124	3.25358	0.00984939	0.016826
EPB42	0.451036	-0.0871104	-0.650064	-0.246748	0.0352933	1.36702	-1.06224	-1.56924	-1.18653	1.02477	0.109564	0.755532	0.0221597	0.404642	0.897347	0.149737	0.990752	0.0698881	0.64309	0.957124	3.20958	0.0106414	0.0174518
OSBP2	0.573796	-0.257029	-0.550493	-0.175277	0.0367564	1.48843	-1.19502	-1.46459	-1.12918	1.0258	0.0676593	0.409301	0.0793542	0.593837	0.903777	0.110961	0.990752	0.141457	0.78267	0.957124	2.81745	0.0211792	0.033398
TNS1	0.22853	-0.269623	-0.733235	-0.448349	-0.113033	1.17164	-1.20549	-1.66236	-1.36448	-1.0815	0.427799	0.349861	0.0123787	0.142669	0.687988	0.487215	0.990752	0.0590462	0.639425	0.957124	2.67747	0.0270543	0.0410824
MIF	-0.30891	-0.0382771	0.0789036	-0.0138343	-0.157854	-1.23877	-1.02689	1.05622	-1.00964	-1.11563	0.010627	0.74686	0.506241	0.91204	0.175743	0.0641209	0.990752	0.628967	0.951747	0.957124	2.64623	0.0285706	0.0418355
EEF1D	-0.20186	0.0373102	0.0790563	0.04313	-0.0491237	-1.15018	1.0262	1.05633	1.03035	-1.03464	0.0254103	0.675074	0.375297	0.646471	0.572696	0.0641209	0.990752	0.48085	0.78267	0.957124	2.47306	0.0386224	0.0546041
CA1	0.550758	-0.0894202	-0.474541	-0.260111	0.0229754	1.46485	-1.06394	-1.38948	-1.19757	1.01605	0.0756223	0.770938	0.1249	0.423498	0.939016	0.119251	0.990752	0.189663	0.64309	0.957124	2.39579	0.0441591	0.0603508
C3D3	-0.334683	-0.052713	0.0539752	-0.0123042	-0.153001	-1.2611	-1.03721	1.03812	-1.00857	-1.11188	0.0297049	0.72843	0.722198	0.938825	0.304162	0.0641209	0.990752	0.779213	0.951747	0.957124	1.67353	0.149995	0.19838
HBD	0.28572	0.119331	-0.289971	-0.272166	0.129477	1.21902	1.08623	-1.22262	-1.20762	1.0939	0.28837	0.656562	0.281306	0.33808	0.621837	0.34774	0.990752	0.397709	0.64309	0.957124	1.38674	0.237625	0.304457
RNF213	0.168642	-0.109612	-0.197103	-0.0193843	-0.0489329	1.124	-1.07894	-1.14639	-1.01353	-1.0345	0.261821	0.464824	0.190311	0.902461	0.738336	0.325292	0.990752	0.278669	0.951747	0.957124	1.29128	0.275501	0.342289
VEGFB	-0.233045	-0.041148	0.0458171	-0.0640008	-0.0881381	-1.17531	-1.02893	1.03227	-1.04536	-1.063	0.0559618	0.733023	0.704108	0.615647	0.455623	0.099758	0.990752	0.779213	0.78267	0.957124	1.22663	0.303967	0.366548
LEF1	-0.273548	0.0307946	0.0986501	0.0960224	-0.0305364	-1.20878	1.02157	1.07077	1.06882	-1.02139	0.156841	0.872617	0.607767	0.636225	0.870862	0.200953	0.990752	0.711955	0.78267	0.957124	0.966544	0.443136	0.519102
KRT1	0.518174	-0.00318352	-0.477756	-0.0328355	-0.243394	1.43214	-1.00221	-1.39258	-1.02302	-1.18377	0.314544	0.995055	0.35356	0.951747	0.628274	0.368466	0.995055	0.467611	0.951747	0.957124	0.805987	0.548607	0.624803
CD247	-0.120668	0.034463	0.0771421	-0.063836	-0.102979	-1.08724	1.02418	1.05493	-1.04524	-1.07399	0.445734	0.827324	0.625554	0.702184	0.505625	0.493922	0.990752	0.712437	0.822558	0.957124	0.488008	0.784323	0.869114
CCR7	-0.145615	-0.033256	0.0176441	0.113942	-0.017641	-1.1062	-1.02332	1.01231	1.08218	-1.0123	0.461773	0.866321	0.928831	0.585395	0.927249	0.498228	0.990752	0.928831	0.78267	0.957124	0.319338	0.900061	0.971119
TPRA1	-0.00091189	0.0205277	-0.0475787	-0.0163616	0.00464959	-1.00063	1.01433	-1.03353	-1.01141	1.00323	0.991772	0.816453	0.590856	0.860969	0.957124	0.991772	0.990752	0.711955	0.951747	0.957124	0.133619	0.984191	0.997093
SGK223	0.00896529	0.0659512	0.0419569	0.120304	0.0228845	1.00623	1.04677	1.02951	1.08696	1.01599	0.945315	0.614125	0.748283	0.384675	0.857935	0.968948	0.990752	0.786656	0.64309	0.957124	0.202746	0.960475	0.997093
SKAP1	0.030776	0.0405239	0.0288963	0.0768766	0.0326771	1.02156	1.02849	1.02023	1.05473	1.02291	0.813397	0.755974	0.824599	0.577029	0.797756	0.85511	0.990752	0.845214	0.78267	0.957124	0.0644835	0.997093	0.997093
Notes:
During=D(10)
Post 48h = P(16)
Post 1 week = P(21)
Post 2 week = P(30)
Post 4 week = P(42)
