# Supplementary material for: Validation of whole-blood transcriptome signature during microdose recombinant human erythropoietin (rHuEpo) administration
Source: BMC Genomics. 2017 Nov 14;18(Suppl 8):817. doi: 10.1186/s12864-017-4191-7 (PMC5688496; doi:10.1186/s12864-017-4191-7)
Supplement: Supplementary file 9 — Adaptive model analysis and ROC curve in HGB concentration (g·L−1) across 28 subjects (14 subjects × 2 trials) in the MDS. Red lines: individual limits as determined by the adaptive model for a specificity of 99%; blue line: actual test results. Subject A, D, F. G, J, K, M, P, R, S, U, X, Z and AA participated in the rHuEpo trial; subject B, C, E, H, I, L, N, O, Q, T, V, W, Y and BB participated in the placebo trial. X-axis: 13 time points and y-axis: HGB concentrations. (ZIP 88 kb) [file 12864_2017_4191_MOESM9_ESM.zip]

Archive with 29 entries (29 files):
- Additional file 9/Fig_Hb_SubjectA_.eps
- Additional file 9/Fig_Hb_SubjectAA.eps
- Additional file 9/Fig_Hb_SubjectB_.eps
- Additional file 9/Fig_Hb_SubjectBB.eps
- Additional file 9/Fig_Hb_SubjectC_.eps
- Additional file 9/Fig_Hb_SubjectD_.eps
- Additional file 9/Fig_Hb_SubjectE_.eps
- Additional file 9/Fig_Hb_SubjectF_.eps
- Additional file 9/Fig_Hb_SubjectG_.eps
- Additional file 9/Fig_Hb_SubjectH_.eps
- Additional file 9/Fig_Hb_SubjectI_.eps
- Additional file 9/Fig_Hb_SubjectJ_.eps
- Additional file 9/Fig_Hb_SubjectK_.eps
- Additional file 9/Fig_Hb_SubjectL_.eps
- Additional file 9/Fig_Hb_SubjectM_.eps
- Additional file 9/Fig_Hb_SubjectN_.eps
- Additional file 9/Fig_Hb_SubjectO_.eps
- Additional file 9/Fig_Hb_SubjectP_.eps
- Additional file 9/Fig_Hb_SubjectQ_.eps
- Additional file 9/Fig_Hb_SubjectR_.eps
- Additional file 9/Fig_Hb_SubjectS_.eps
- Additional file 9/Fig_Hb_SubjectT_.eps
- Additional file 9/Fig_Hb_SubjectU_.eps
- Additional file 9/Fig_Hb_SubjectV_.eps
- Additional file 9/Fig_Hb_SubjectW_.eps
- Additional file 9/Fig_Hb_SubjectX_.eps
- Additional file 9/Fig_Hb_SubjectY_.eps
- Additional file 9/Fig_Hb_SubjectZ_.eps
- Additional file 9/Figure Hb ROC.eps
