# Supplementary material for: Validation of whole-blood transcriptome signature during microdose recombinant human erythropoietin (rHuEpo) administration
Source: BMC Genomics. 2017 Nov 14;18(Suppl 8):817. doi: 10.1186/s12864-017-4191-7 (PMC5688496; doi:10.1186/s12864-017-4191-7)
Supplement: Supplementary file 10 — Adaptive model analysis and ROC curve in OFF-score across 28 subjects (14 subjects × 2 trials) in the MDS. Red lines: individual limits as determined by the adaptive model for a specificity of 99%; blue line: actual test results. Subject A, D, F. G, J, K, M, P, R, S, U, X, Z and AA participated in the rHuEpo trial; subject B, C, E, H, I, L, N, O, Q, T, V, W, X and AB participated in the placebo trial. X-axis: 13 time points and y-axis: OFF-scores. (ZIP 87 kb) [file 12864_2017_4191_MOESM10_ESM.zip]

Archive with 29 entries (29 files):
- Additional file 10/Fig_OFFS_SubjectA_.eps
- Additional file 10/Fig_OFFS_SubjectAA.eps
- Additional file 10/Fig_OFFS_SubjectB_.eps
- Additional file 10/Fig_OFFS_SubjectBB.eps
- Additional file 10/Fig_OFFS_SubjectC_.eps
- Additional file 10/Fig_OFFS_SubjectD_.eps
- Additional file 10/Fig_OFFS_SubjectE_.eps
- Additional file 10/Fig_OFFS_SubjectF_.eps
- Additional file 10/Fig_OFFS_SubjectG_.eps
- Additional file 10/Fig_OFFS_SubjectH_.eps
- Additional file 10/Fig_OFFS_SubjectI_.eps
- Additional file 10/Fig_OFFS_SubjectJ_.eps
- Additional file 10/Fig_OFFS_SubjectK_.eps
- Additional file 10/Fig_OFFS_SubjectL_.eps
- Additional file 10/Fig_OFFS_SubjectM_.eps
- Additional file 10/Fig_OFFS_SubjectN_.eps
- Additional file 10/Fig_OFFS_SubjectO_.eps
- Additional file 10/Fig_OFFS_SubjectP_.eps
- Additional file 10/Fig_OFFS_SubjectQ_.eps
- Additional file 10/Fig_OFFS_SubjectR_.eps
- Additional file 10/Fig_OFFS_SubjectS_.eps
- Additional file 10/Fig_OFFS_SubjectT_.eps
- Additional file 10/Fig_OFFS_SubjectU_.eps
- Additional file 10/Fig_OFFS_SubjectV_.eps
- Additional file 10/Fig_OFFS_SubjectW_.eps
- Additional file 10/Fig_OFFS_SubjectX_.eps
- Additional file 10/Fig_OFFS_SubjectY_.eps
- Additional file 10/Fig_OFFS_SubjectZ_.eps
- Additional file 10/Figure OFFS ROC.eps
