# Supplementary material for: Validation of whole-blood transcriptome signature during microdose recombinant human erythropoietin (rHuEpo) administration
Source: BMC Genomics. 2017 Nov 14;18(Suppl 8):817. doi: 10.1186/s12864-017-4191-7 (PMC5688496; doi:10.1186/s12864-017-4191-7)
Supplement: Supplementary file 11 — Adaptive model analysis and ROC curve in gene expression changes of the 41 transcripts across 28 subjects (14 subjects × 2 trials) in the MDS. Red lines: individual limits as determined by the adaptive model for a specificity of 99%; blue line: actual test results. The first 1–14 graphs: subjects participated in the rHuEpo trial and following 15–28 graphs: the same subjects participated in the placebo trial. X-axis: 13 time points and y-axis: log2 gene expression. (ZIP 1076 kb) [file 12864_2017_4191_MOESM11_ESM.zip]

Archive with 84 entries (82 files):
- Additional file 11/Adaptive model anlaysis for 41 transcripts/
- Additional file 11/Adaptive model anlaysis for 41 transcripts/ADIPOR1_48.eps
- Additional file 11/Adaptive model anlaysis for 41 transcripts/ALAS2_43.eps
- Additional file 11/Adaptive model anlaysis for 41 transcripts/BCL2L1_63.eps
- Additional file 11/Adaptive model anlaysis for 41 transcripts/BPGM_25.eps
- Additional file 11/Adaptive model anlaysis for 41 transcripts/CA1_20.eps
- Additional file 11/Adaptive model anlaysis for 41 transcripts/CCR7_62.eps
- Additional file 11/Adaptive model anlaysis for 41 transcripts/CD247_45.eps
- Additional file 11/Adaptive model anlaysis for 41 transcripts/CD3D_12.eps
- Additional file 11/Adaptive model anlaysis for 41 transcripts/CSDA_33.eps
- Additional file 11/Adaptive model anlaysis for 41 transcripts/DCAF12_38.eps
- Additional file 11/Adaptive model anlaysis for 41 transcripts/EEF1D_18.eps
- Additional file 11/Adaptive model anlaysis for 41 transcripts/EPB42_67.eps
- Additional file 11/Adaptive model anlaysis for 41 transcripts/FAM46C_44.eps
- Additional file 11/Adaptive model anlaysis for 41 transcripts/FBXO7_57.eps
- Additional file 11/Adaptive model anlaysis for 41 transcripts/FECH_26.eps
- Additional file 11/Adaptive model anlaysis for 41 transcripts/GMPR_47.eps
- Additional file 11/Adaptive model anlaysis for 41 transcripts/GUK1_77.eps
- Additional file 11/Adaptive model anlaysis for 41 transcripts/GYPE_64.eps
- Additional file 11/Adaptive model anlaysis for 41 transcripts/HBD_76.eps
- Additional file 11/Adaptive model anlaysis for 41 transcripts/KRT1_28.eps
- Additional file 11/Adaptive model anlaysis for 41 transcripts/LEF1_51.eps
- Additional file 11/Adaptive model anlaysis for 41 transcripts/LOC100130562_13.eps
- Additional file 11/Adaptive model anlaysis for 41 transcripts/LOC286444_22.eps
- Additional file 11/Adaptive model anlaysis for 41 transcripts/MIF_39.eps
- Additional file 11/Adaptive model anlaysis for 41 transcripts/OSBP2_21.eps
- Additional file 11/Adaptive model anlaysis for 41 transcripts/PITHD1_55.eps
- Additional file 11/Adaptive model anlaysis for 41 transcripts/RBM38_74.eps
- Additional file 11/Adaptive model anlaysis for 41 transcripts/RNF213_52.eps
- Additional file 11/Adaptive model anlaysis for 41 transcripts/SELENBP1_14.eps
- Additional file 11/Adaptive model anlaysis for 41 transcripts/SGK223_75.eps
- Additional file 11/Adaptive model anlaysis for 41 transcripts/SKAP1_36.eps
- Additional file 11/Adaptive model anlaysis for 41 transcripts/SLC4A1_66.eps
- Additional file 11/Adaptive model anlaysis for 41 transcripts/SNCA_56.eps
- Additional file 11/Adaptive model anlaysis for 41 transcripts/STRADB_35.eps
- Additional file 11/Adaptive model anlaysis for 41 transcripts/TMOD1_29.eps
- Additional file 11/Adaptive model anlaysis for 41 transcripts/TNS1_72.eps
- Additional file 11/Adaptive model anlaysis for 41 transcripts/TPRA1_30.eps
- Additional file 11/Adaptive model anlaysis for 41 transcripts/TRIM58_53.eps
- Additional file 11/Adaptive model anlaysis for 41 transcripts/UBXN6_78.eps
- Additional file 11/Adaptive model anlaysis for 41 transcripts/VEGFB_61.eps
- Additional file 11/Adaptive model anlaysis for 41 transcripts/YOD1_27.eps
- Additional file 11/Associatied ROC/
- Additional file 11/Associatied ROC/ROC_ADIPOR1_48.eps
- Additional file 11/Associatied ROC/ROC_ALAS2_43.eps
- Additional file 11/Associatied ROC/ROC_BCL2L1_63.eps
- Additional file 11/Associatied ROC/ROC_BPGM_25.eps
- Additional file 11/Associatied ROC/ROC_CA1_20.eps
- Additional file 11/Associatied ROC/ROC_CCR7_62.eps
- Additional file 11/Associatied ROC/ROC_CD247_45.eps
- Additional file 11/Associatied ROC/ROC_CD3D_12.eps
- Additional file 11/Associatied ROC/ROC_CSDA_33.eps
- Additional file 11/Associatied ROC/ROC_DCAF12_38.eps
- Additional file 11/Associatied ROC/ROC_EEF1D_18.eps
- Additional file 11/Associatied ROC/ROC_EPB42_67.eps
- Additional file 11/Associatied ROC/ROC_FAM46C_44.eps
- Additional file 11/Associatied ROC/ROC_FBXO7_57.eps
- Additional file 11/Associatied ROC/ROC_FECH_26.eps
- Additional file 11/Associatied ROC/ROC_GMPR_47.eps
- Additional file 11/Associatied ROC/ROC_GUK1_77.eps
- Additional file 11/Associatied ROC/ROC_GYPE_64.eps
- Additional file 11/Associatied ROC/ROC_HBD_76.eps
- Additional file 11/Associatied ROC/ROC_KRT1_28.eps
- Additional file 11/Associatied ROC/ROC_LEF1_51.eps
- Additional file 11/Associatied ROC/ROC_LOC100130562_13.eps
- Additional file 11/Associatied ROC/ROC_LOC286444_22.eps
- Additional file 11/Associatied ROC/ROC_MIF_39.eps
- Additional file 11/Associatied ROC/ROC_OSBP2_21.eps
- Additional file 11/Associatied ROC/ROC_PITHD1_55.eps
- Additional file 11/Associatied ROC/ROC_RBM38_74.eps
- Additional file 11/Associatied ROC/ROC_RNF213_52.eps
- Additional file 11/Associatied ROC/ROC_SELENBP1_14.eps
- Additional file 11/Associatied ROC/ROC_SGK223_75.eps
- Additional file 11/Associatied ROC/ROC_SKAP1_36.eps
- Additional file 11/Associatied ROC/ROC_SLC4A1_66.eps
- Additional file 11/Associatied ROC/ROC_SNCA_56.eps
- Additional file 11/Associatied ROC/ROC_STRADB_35.eps
- Additional file 11/Associatied ROC/ROC_TMOD1_29.eps
- Additional file 11/Associatied ROC/ROC_TNS1_72.eps
- Additional file 11/Associatied ROC/ROC_TPRA1_30.eps
- Additional file 11/Associatied ROC/ROC_TRIM58_53.eps
- Additional file 11/Associatied ROC/ROC_UBXN6_78.eps
- Additional file 11/Associatied ROC/ROC_VEGFB_61.eps
- Additional file 11/Associatied ROC/ROC_YOD1_27.eps
